# Supplementary material for: DNA Barcoding Unveils Novel Discoveries in Authenticating High-Value Snow Lotus Seed Food Products
Source: Foods. 2024 Aug 18;13(16):2580. doi: 10.3390/foods13162580 (PMC11353642; doi:10.3390/foods13162580)
Supplement: Supplementary file 1 [file foods-13-02580-s001.zip]

Archive with 1 entries (1 files):
- foods-3114522-supplementary.pdf
